# Supplementary material for: Recent Advances Towards Selenium Nanoparticles: Synthetic Methods, Functional Mechanisms, and Biological Applications
Source: Foods. 2025 Oct 24;14(21):3640. doi: 10.3390/foods14213640 (PMC12607590; doi:10.3390/foods14213640)
Supplement: Supplementary file 1 [file foods-14-03640-s001.zip]

Archive with 1 entries (1 files):
- foods-3925752-supplementary.pdf
